# Supplementary material for: Prevention of the Progression of lupus Nephritis in MRL/lpr Mice by Modulating miR-9-5p/Foxo1 Axis
Source: Physiol Res. 2025 Aug 1;74(4):635–43. doi: 10.33549/physiolres.935539 (PMC12440323; doi:10.33549/physiolres.935539)
Supplement: Supplementary file 1 [file 935539_Yan_Table_S1.xls]

## Sheet: up_PC9R_vs_PC9
miRNA expression for LN vs. Control (based on TagCount_ALL_Isoform data) fold change >=2.0 Column A: MATURE-ID, the ID of mature miRNA annotated in miRBase 21. Column B: pre-miRNA arm (5p or 3p), the position of the mature miRNA on pre-miRNA. Column C: PRE-ID, the pre-miRNA name. Column D: PRE-ACC, the pre-miRNA ACCESSION. Column E: MUTURE-SEED, the seed sequence of the mature miRNA. Column F: MA…
PT_vs_Control 2.0 fold change UP-regulated miRNAs
miRNA information										TagCount_Mature_Alone		TagCount_Most_Abundant_Seq		TagCount_ALL_Isoform		Fold Change
MATURE-ID	pre-miRNA arm (5p or 3p)	PRE-ID	PRE-ACC	MATURE-SEED	MATURE-LENGTH	MATURE-SEQ	MATURE-ACC	Most_Abundant_Seq	Is_miRBaseMature_Most_Abundant_Seq	LN	Control	LN	Control	LN	Control	LN vs Control Fold change
hsa-miR-1915-3p	3p	hsa-miR-1915-3p	MI0000442	GGAGUG	22	TGGAGTGTGACAATGGTGTTTG	MIMAT0007892	TGGAGTGTGACAATGGTGTTTG	Yes	53158	6	53158	6	211611	21	6826.48
hsa-miR-2861	3p	hsa-miR-2861	MYNO2	ACGUGA	18	ACCUUGCCUUGCUGCCCGGGCC	MI0013006	ACCUUGCCUUGCUGCCCGGGCC	No	827		5649		26332	2	2195.17
hsa-miR-9-5p	5p	hsa-mir-9-1	MI0000466	CUUUGG	23	TCTTTGGTTATCTAGCTGTATGA	MIMAT0000441	TCTTTGGTTATCTAGCTGTATGA	Yes	430	29	430	29	1025	76	1212.03
hsa-miR-21-3p	3p	hsa-mir-21	MI0000077	AACACC	21	CAACACCAGTCGATGGGCTGTC	MIMAT0004494	CAACACCAGTCGATGGGCTGTC	No	18	763	15	883	47	3511	232.016
hsa-miR-1246	5p	hsa-mir-1246	MI0006381	AUGGAU	19	AAUGGAUUUUUGGAGCAGG	MIMAT0005898	AATGGATTTTTGGAGCAGGGA	No	189	3	739	1	5782	28	152.421
hsa-miR-novel-chr2_20390	5p	hsa-mir-novel-chr2_20390	MYNO4	AGUUCU	18	GAGUUCUGGGCUGUAGUA	hsa-miR-novel-chr2_20390	GAGTTCTGGGCTGTAGTG	No	284	2	1337	3	2813	11	134.429
hsa-miR-novel-chr8_33797	5p	hsa-mir-novel-chr8_33797	MYNO73	CAUCUG	21	CCAUCUGUGGGAUUAUGACUG	hsa-miR-novel-chr8_33797	CTACCATCTGTGGGATTATGACTG	No	6637	22	8640	8	72167	582	121.921
hsa-miR-novel-chr5_27530	3p	hsa-mir-novel-chr5_27530	MYNO116	GUACUC	22	AGUACUCAAGAGGCUGAAGAGU	hsa-miR-novel-chr5_27530	TACTCAAGAGGCTGAAGAGGACG	No	7		881	4	6088	46	108.893
hsa-miR-novel-chr16_9147	5p	hsa-mir-novel-chr16_9147	MYNO170	UGUGAU	17	AUGUGAUUUCUGCCCAG	hsa-miR-novel-chr16_9147	GGGGCCUGGCGGUGGGCGG	Yes	353	1	353	1	2173	11	103.952
hsa-miR-6087	5p	hsa-mir-6087	MI0020364	GAGGCG	18	UGAGGCGGGGGGGCGAGC	MIMAT0023712	GTGAGGCGGGGGGGCGAGCC	No	29	1	248	1	1636	12	74.8182
hsa-miR-novel-chr2_21226	3p	hsa-mir-novel-chr2_21226	MYNO133	ACGUGA	17	CACGUGAAACCCUGUCU	hsa-miR-novel-chr2_21226	CACGTGAAACCCTGTCTA	No	164		219		866	2	73
hsa-miR-224-5p	5p	hsa-mir-224	MI0000301	AAGUCA	21	CAAGUCACUAGUGGUUCCGUU	MIMAT0000281	CAAGTCACTAGTGGTTCCGTTTAG	No	29		197	1	609	1	56.2727
hsa-miR-novel-chr3_22950	5p	hsa-mir-novel-chr3_22950	MYNO107	UGCUUC	19	CUGCUUCUGGGUCGGGGUU	hsa-miR-novel-chr3_22950	CTTCTGGGTCGGGGTT	No	142	2	262	6	1516	24	44.8824
hsa-miR-novel-chr16_8942	3p	hsa-mir-novel-chr16_8942	MYNO1	GAAUAC	23	GGAAUACCGGGUGCUGUAGGCUU	hsa-miR-novel-chr16_8942	GGAATACCGGGTGCTGTAGGCTT	Yes	25982	110	25982	110	98966	2633	37.4484
hsa-miR-novel-chr3_23863	5p	hsa-mir-novel-chr3_23863	MYNO96	UCAAGA	18	CUCAAGAGGCUGAAGAGA	hsa-miR-novel-chr3_23863	CTCAAGAGGCTGAAGAGGA	No	11	1	233	4	589	7	35.2353
hsa-miR-novel-chr13_5694	3p	hsa-mir-novel-chr13_5694	MYNO165	AUUUUU	17	AAUUUUUUGAGAGUUUG	hsa-miR-novel-chr13_5694	ATTTTTTGAGAGTTTGATC	No	22		361	8	1314	30	33.1
hsa-miR-novel-chr2_21247	5p	hsa-mir-novel-chr2_21247	MYNO26	GCGGGG	17	AGCGGGGCCUCACGAUC	hsa-miR-novel-chr2_21247	AGCGGGGCCTCACGA	No	11		51		280	3	22.3077
hsa-miR-3195	5p	hsa-mir-3195	MI0014240	GCGCCG	17	CGCGCCGGGCCCGGGUU	MIMAT0015079	CGCGCCGGGCCCGGGTC	No	15		47		146		15.6
hsa-miR-375	3p	hsa-mir-375	MI0000783	UUGUUC	22	UUUGUUCGUUCGGCUCGCGUGA	MIMAT0000728	TTTGTTCGTTCGGCTCGCGTGA	Yes	62		62		130		14
hsa-miR-204-5p	5p	hsa-mir-204	MI0000284	UCCCUU	22	UUCCCUUUGUCAUCCUAUGCCU	MIMAT0000265	TTCCCTTTGTCATCCTATGCCT	Yes	51	1	51	1	142	1	13.8182
hsa-let-7c-5p	5p	hsa-let-7c	MI0000064	GAGGUA	22	UGAGGUAGUAGGUUGUAUGGUU	MIMAT0000064	TGAGGTAGTAGGTTGTATGGTT	Yes	2076	93	2076	93	3687	258	13.7948
hsa-miR-206	3p	hsa-mir-206	MI0000490	GGAAUG	22	UGGAAUGUAAGGAAGUGUGUGG	MIMAT0000462	TGGAATGTAAGGAAGTGTGTG	No	29		36		126		13.6
hsa-miR-146b-5p	5p	hsa-mir-146b	MI0003129	GAGAAC	22	UGAGAACUGAAUUCCAUAGGCU	MIMAT0002809	TGAGAACTGAATTCCATAGGCTG	No	510	9	2036	11	5903	431	13.4082
hsa-miR-9-5p	5p	hsa-mir-9-2	MI0000467	CUUUGG	23	UCUUUGGUUAUCUAGCUGUAUGA	MIMAT0000441	TCTTTGGTTATCTAGCTGTATGA	Yes	430	29	430	29	1025	76	12.0349
hsa-miR-9-5p	5p	hsa-mir-9-3	MI0000468	CUUUGG	23	UCUUUGGUUAUCUAGCUGUAUGA	MIMAT0000441	TCTTTGGTTATCTAGCTGTATGA	Yes	430	29	430	29	1025	76	12.0349
hsa-miR-1298-5p	5p	hsa-mir-1298	MI0003938	UCAUUC	22	UUCAUUCGGCUGUCCAGAUGUA	MIMAT0005800	TTCATTCGGCTGTCCAGATGTA	Yes	106	3	106	3	153	4	11.6429
hsa-miR-203a-3p	3p	hsa-mir-203a	MI0000283	UGAAAU	22	GUGAAAUGUUUAGGACCACUAG	MIMAT0000264	GTGAAATGTTTAGGAC	No	25	4	84	1	222	10	11.6
hsa-miR-143-3p	3p	hsa-mir-143	MI0000459	GAGAUG	21	UGAGAUGAAGCACUGUAGCUC	MIMAT0000435	TGAGATGAAGCACTGTAGCTCT	No	769	91	1067	81	3728	324	11.1916
hsa-miR-486-5p	5p	hsa-mir-486-1	MI0002470	CCUGUA	22	UCCUGUACUGAGCUGCCCCGAG	MIMAT0002177	TCCTGTACTGAGCTGCCCCGAG	Yes	113	10	113	10	310	21	10.3226
hsa-miR-199a-5p	5p	hsa-mir-199a-1	MI0000242	CCAGUG	23	CCCAGUGUUCAGACUACCUGUUC	MIMAT0000231	CCCAGTGTTCAGACTACCTGTTC	Yes	69	1	69	1	102	1	10.1818
hsa-miR-199a-5p	5p	hsa-mir-199a-2	MI0000281	CCAGUG	23	CCCAGUGUUCAGACUACCUGUUC	MIMAT0000231	CCCAGTGTTCAGACTACCTGTTC	Yes	69	1	69	1	102	1	10.1818
hsa-miR-486-5p	5p	hsa-mir-486-2	MI0023622	CCUGUA	22	UCCUGUACUGAGCUGCCCCGAG	MIMAT0002177	TCCTGTACTGAGCTGCCCCGAG	Yes	113	10	113	10	295	22	9.53125
hsa-miR-214-3p	3p	hsa-mir-214	MI0000290	CAGCAG	22	ACAGCAGGCACAGACAGGCAGU	MIMAT0000271	CAGGCACAGACAGGCAGT	No	15	1	29		91	1	9.18182
hsa-miR-192-5p	5p	hsa-mir-192	MI0000234	UGACCU	21	CUGACCUAUGAAUUGACAGCC	MIMAT0000222	CTGACCTATGAATTGACAGCCAT	No	357	130	2087	42	8400	929	8.95634
hsa-miR-125b-5p	5p	hsa-mir-125b-1	MI0000446	CCCUGA	22	UCCCUGAGACCCUAACUUGUGA	MIMAT0000423	TCCCTGAGACCCTAACTTGTGA	Yes	142	18	142	18	579	56	8.92424
hsa-miR-125b-5p	5p	hsa-mir-125b-2	MI0000470	CCCUGA	22	UCCCUGAGACCCUAACUUGUGA	MIMAT0000423	TCCCTGAGACCCTAACTTGTGA	Yes	142	18	142	18	561	56	8.65151
hsa-miR-381-3p	3p	hsa-mir-381	MI0000789	AUACAA	22	UAUACAAGGGCAAGCUCUCUGU	MIMAT0000736	TATACAAGGGCAAGCTCTCTGT	Yes	182	14	182	14	241	20	8.36667
hsa-miR-451a	5p	hsa-mir-451a	MI0001729	AACCGU	22	AAACCGUUACCAUUACUGAGUU	MIMAT0001631	AAACCGTTACCATTACTGAGT	No	372	65	12690	1752	17341	2472	6.99073
hsa-miR-novel-chr21_17384	5p	hsa-mir-novel-chr21_17384	MYNO11	GCGUCC	24	CGCGUCCUCGGACCCGUCCCCCCG	hsa-miR-novel-chr21_17384	CGCGTCCTCGGACCCGTCCCCCCG	Yes	22	1	22	1	65	1	6.81818
hsa-miR-139-5p	5p	hsa-mir-139	MI0000261	CUACAG	23	UCUACAGUGCACGUGUCUCCAGU	MIMAT0000250	TCTACAGTGCACGTGTCTCCAGT	Yes	117	12	117	12	179	19	6.51724
hsa-miR-452-5p	5p	hsa-mir-452	MI0001733	ACUGUU	22	AACUGUUUGCAGAGGAAACUGA	MIMAT0001635	AACTGTTTGCAGAGGAAACTGAG	No	7		22	1	61	1	6.45455
hsa-miR-219a-2-3p	3p	hsa-mir-219a-2	MI0000740	GAAUUG	22	AGAAUUGUGGCUGGACAUCUGU	MIMAT0004675	AGAATTGTGGCTGGACATCTGT	Yes	33	2	33	2	65	2	6.25
hsa-miR-142-5p	5p	hsa-mir-142	MI0000458	AUAAAG	21	CAUAAAGUAGAAAGCACUACU	MIMAT0000433	CCCATAAAGTAGAAAGCACT	No	18		22	1	54	1	5.81818
hsa-miR-129-5p	5p	hsa-mir-129-1	MI0000252	UUUUUG	21	CUUUUUGCGGUCUGGGCUUGC	MIMAT0000242	CTTTTTGCGGTCTGGGCTTGT	No	76	10	102	11	210	28	5.78947
hsa-miR-129-5p	5p	hsa-mir-129-2	MI0000473	UUUUUG	21	CUUUUUGCGGUCUGGGCUUGC	MIMAT0000242	CTTTTTGCGGTCTGGGCTTGT	No	76	10	102	11	210	28	5.78947
hsa-miR-99a-5p	5p	hsa-mir-99a	MI0000101	ACCCGU	22	AACCCGUAGAUCCGAUCUUGUG	MIMAT0000097	AACCCGTAGATCCGATCTTGT	No	514	242	3548	411	7362	1292	5.66206
hsa-miR-379-5p	5p	hsa-mir-379	MI0000787	GGUAGA	21	UGGUAGACUAUGGAACGUAGG	MIMAT0000733	TGGTAGACTATGGAACGTAGG	Yes	36	4	36	4	83	7	5.47059
hsa-miR-128-3p	3p	hsa-mir-128-1	MI0000447	CACAGU	21	UCACAGUGAACCGGUCUCUUU	MIMAT0000424	TCACAGTGAACCGGTCTCTTTT	No	627	181	1093	126	2847	547	5.12926
hsa-miR-483-5p	5p	hsa-mir-483	MI0002467	AGACGG	22	AAGACGGGAGGAAAGAAGGGAG	MIMAT0004761	AAGACGGGAGGAAAGAAGGGAG	Yes	15		15		40		5
hsa-miR-582-3p	3p	hsa-mir-582	MI0003589	AACUGG	22	UAACUGGUUGAACAACUGAACC	MIMAT0004797	TAACTGGTTGAACAACTGAACT	No	11		15		40		5
hsa-miR-144-3p	3p	hsa-mir-144	MI0000460	ACAGUA	20	UACAGUAUAGAUGAUGUACU	MIMAT0000436	TACAGTATAGATGATGTACT	Yes	36	1	36	1	43	1	4.81818
hsa-miR-126-3p	3p	hsa-mir-126	MI0000471	CGUACC	22	UCGUACCGUGAGUAAUAAUGCG	MIMAT0000445	TCGTACCGTGAGTAATAATGCG	Yes	1235	179	1235	179	3409	701	4.80872
hsa-miR-411-5p	5p	hsa-mir-411	MI0003675	AGUAGA	21	UAGUAGACCGUAUAGCGUACG	MIMAT0003329	ATAGTAGACCGTATAGCGTACG	No		1	22	1	62	5	4.8
hsa-miR-363-3p	3p	hsa-mir-363	MI0000764	AUUGCA	22	AAUUGCACGGUAUCCAUCUGUA	MIMAT0000707	AATTGCACGGTATCCATCTGTA	Yes	51	5	51	5	81	10	4.55
hsa-miR-495-3p	3p	hsa-mir-495	MI0003135	AACAAA	22	AAACAAACAUGGUGCACUUCUU	MIMAT0002817	AAACAAACATGGTGCACTTCTT	Yes	33	1	33	1	40	1	4.54545
hsa-miR-9-3p	3p	hsa-mir-9-1	MI0000466	UAAAGC	22	AUAAAGCUAGAUAACCGAAAGU	MIMAT0000442	ATAAAGCTAGATAACCGAAAGT	Yes	18	1	18	1	43	2	4.41667
hsa-miR-9-3p	3p	hsa-mir-9-2	MI0000467	UAAAGC	22	AUAAAGCUAGAUAACCGAAAGU	MIMAT0000442	ATAAAGCTAGATAACCGAAAGT	Yes	18	1	18	1	43	2	4.41667
hsa-miR-9-3p	3p	hsa-mir-9-3	MI0000468	UAAAGC	22	AUAAAGCUAGAUAACCGAAAGU	MIMAT0000442	ATAAAGCTAGATAACCGAAAGT	Yes	18	1	18	1	43	2	4.41667
hsa-miR-novel-chr16_8999	5p	hsa-mir-novel-chr16_8999	MYNO157	UGUGGG	17	UUGUGGGUUAUUGUUAA	hsa-miR-novel-chr16_8999	AGTGTTGTGGGTTATTGTTAAG	No	11	1	18		47	3	4.38462
hsa-miR-novel-chr1_14672	3p	hsa-mir-novel-chr1_14672	MYNO130	GAGCUU	18	AGAGCUUAUGAGGGAGGA	hsa-miR-novel-chr1_14672	AGAGCTTATGAGGGAGGA	Yes	55	10	55	10	116	19	4.34483
hsa-miR-145-3p	3p	hsa-mir-145	MI0000461	GAUUCC	22	GGAUUCCUGGAAAUACUGUUCU	MIMAT0004601	GGATTCCTGGAAATACTGTTCT	Yes	15	1	15	1	37	1	4.27273
hsa-miR-370-3p	3p	hsa-mir-370	MI0000778	CCUGCU	22	GCCUGCUGGGGUGGAACCUGGU	MIMAT0000722	GCCTGCTGGGGTGGAACCTGGT	Yes	25	1	25	1	36	1	4.18182
hsa-miR-136-3p	3p	hsa-mir-136	MI0000475	AUCAUC	22	CAUCAUCGUCUCAAAUGAGUCU	MIMAT0004606	CATCATCGTCTCAAATGAGTCT	Yes	18	1	18	1	40	2	4.16667
hsa-miR-543	3p	hsa-mir-543	MI0005565	AACAUU	22	AAACAUUCGCGGUGCACUUCUU	MIMAT0004954	AAACATTCGCGGTGCACTTCTT	Yes	40	2	40	2	40	2	4.16667
hsa-miR-218-5p	5p	hsa-mir-218-2	MI0000295	UGUGCU	21	UUGUGCUUGAUCUAACCAUGU	MIMAT0000275	TTGTGCTTGATCTAACCATGT	Yes	171	24	171	24	247	55	3.95385
hsa-miR-433-3p	3p	hsa-mir-433	MI0001723	UCAUGA	22	AUCAUGAUGGGCUCCUCGGUGU	MIMAT0001627	ATCATGATGGGCTCCTCGGTGT	Yes	33	1	33	1	33	1	3.90909
hsa-miR-134-5p	5p	hsa-mir-134	MI0000474	GUGACU	22	UGUGACUGGUUGACCAGAGGGG	MIMAT0000447	TGTGACTGGTTGACCAGAGGGGA	No	7	1	11		32	1	3.81818
hsa-miR-128-3p	3p	hsa-mir-128-2	MI0000727	CACAGU	21	UCACAGUGAACCGGUCUCUUU	MIMAT0000424	TCACAGTGAACCGGTCTCTTT	Yes	627	181	627	181	1455	378	3.77577
hsa-miR-194-5p	5p	hsa-mir-194-1	MI0000488	GUAACA	22	UGUAACAGCAACUCCAUGUGGA	MIMAT0000460	TGTAACAGCAACTCCATGTGGA	Yes	80	37	80	37	222	54	3.625
hsa-miR-127-3p	3p	hsa-mir-127	MI0000472	CGGAUC	22	UCGGAUCCGUCUGAGCUUGGCU	MIMAT0000446	TCGGATCCGTCTGAGCTTGGCT	Yes	22	2	22	2	51	8	3.38889
hsa-miR-328-3p	3p	hsa-mir-328	MI0000804	UGGCCC	22	CUGGCCCUCUCUGCCCUUCCGU	MIMAT0000752	CTGGCCCTCTCTGCCCTTCCGT	Yes	109	20	109	20	156	39	3.38775
hsa-miR-199a-3p	3p	hsa-mir-199a-1	MI0000242	CAGUAG	22	ACAGUAGUCUGCACAUUGGUUA	MIMAT0000232	ACAGTAGTCTGCACATTGGTT	No	18	2	33	6	73	15	3.32
hsa-miR-199a-3p	3p	hsa-mir-199a-2	MI0000281	CAGUAG	22	ACAGUAGUCUGCACAUUGGUUA	MIMAT0000232	ACAGTAGTCTGCACATTGGTT	No	18	2	33	6	73	15	3.32
hsa-miR-199b-3p	3p	hsa-mir-199b	MI0000282	CAGUAG	22	ACAGUAGUCUGCACAUUGGUUA	MIMAT0004563	ACAGTAGTCTGCACATTGGTT	No	18	2	33	6	73	15	3.32
hsa-miR-205-5p	5p	hsa-mir-205	MI0000285	CCUUCA	22	UCCUUCAUUCCACCGGAGUCUG	MIMAT0000266	TCCTTCATTCCACCGGAGTCTGT	No		1	15		26	1	3.27273
hsa-miR-218-5p	5p	hsa-mir-218-1	MI0000294	UGUGCU	21	UUGUGCUUGAUCUAACCAUGU	MIMAT0000275	TTGTGCTTGATCTAACCATGT	Yes	171	24	171	24	247	69	3.25317
hsa-miR-142-3p	3p	hsa-mir-142	MI0000458	GUAGUG	23	UGUAGUGUUUCCUACUUUAUGGA	MIMAT0000434	TGTAGTGTTTCCTACTTTATGGA	Yes	15		15		22		3.2
hsa-miR-150-5p	5p	hsa-mir-150	MI0000479	CUCCCA	22	UCUCCCAACCCUUGUACCAGUG	MIMAT0000451	TCTCCCAACCCTTGTACCAGTGT	No	7	1	11		25	1	3.18182
hsa-miR-novel-chr12_3657	3p	hsa-mir-novel-chr12_3657	MYNO164	GUUCCA	19	GGUUCCAUAGUGUAGUGGU	hsa-miR-novel-chr12_3657	GTTTCCATAGTGTAGTGGTTATC	No		1	33		138	37	3.14894
hsa-let-7b-5p	5p	hsa-let-7b	MI0000063	GAGGUA	22	UGAGGUAGUAGGUUGUGUGGUU	MIMAT0000063	TGAGGTAGTAGGTTGTGTGGTT	Yes	2324	885	2324	885	5423	1841	2.93517
hsa-miR-145-5p	5p	hsa-mir-145	MI0000461	UCCAGU	23	GUCCAGUUUUCCCAGGAAUCCCU	MIMAT0000437	GTCCAGTTTTCCCAGGAATCCCT	Yes	18	2	18	2	25	2	2.91667
hsa-miR-409-3p	3p	hsa-mir-409	MI0001735	AAUGUU	22	GAAUGUUGCUCGGUGAACCCCU	MIMAT0001639	GAATGTTGCTCGGTGAACCCCT	Yes	22	1	22	1	22	1	2.90909
hsa-miR-323a-3p	3p	hsa-mir-323a	MI0000807	ACAUUA	21	CACAUUACACGGUCGACCUCU	MIMAT0000755	CACATTACACGGTCGACCTCT	Yes	7	1	7	1	21	1	2.81818
hsa-miR-194-5p	5p	hsa-mir-194-2	MI0000732	GUAACA	22	UGUAACAGCAACUCCAUGUGGA	MIMAT0000460	TGTAACAGCAACTCCATGTGGA	Yes	80	37	80	37	280	93	2.81553
hsa-miR-1269a	3p	hsa-mir-1269a	MI0006406	UGGACU	22	CUGGACUGAGCCGUGCUACUGG	MIMAT0005923	CTGGACTGAGCCGTGCTACTGG	Yes	18		18		18		2.8
hsa-miR-296-3p	3p	hsa-mir-296	MI0000747	AGGGUU	22	GAGGGUUGGGUGGAGGCUCUCC	MIMAT0004679	AGGGTTGGGTGGAGGCTCTCT	No	7		11		18		2.8
hsa-miR-493-5p	5p	hsa-mir-493	MI0003132	UGUACA	22	UUGUACAUGGUAGGCUUUCAUU	MIMAT0002813	TTGTACATGGTAGGCTTTCATT	Yes	18		18		18		2.8
hsa-miR-320c	3p	hsa-mir-320c-1	MI0003778	AAAGCU	20	AAAAGCUGGGUUGAGAGGGU	MIMAT0005793	AAAAGCTGGGTTGAGAGGGT	Yes	113	32	113	32	138	44	2.74074
hsa-miR-novel-chr9_35237	5p	hsa-mir-novel-chr9_35237	MYNO162	GUUGAA	17	AGUUGAAGGUCUUAAGA	hsa-miR-novel-chr9_35237	TAGGAGTTGAAGGTCTTAAGA	No		1	15	2	58	15	2.72
hsa-miR-127-5p	5p	hsa-mir-127	MI0000472	UGAAGC	22	CUGAAGCUCAGAGGGCUCUGAU	MIMAT0004604	GAAGCTCAGAGGGCTCTGATT	No		1	11		25	3	2.69231
hsa-miR-148a-3p	3p	hsa-mir-148a	MI0000253	CAGUGC	22	UCAGUGCACUACAGAACUUUGU	MIMAT0000243	TCAGTGCACTACAGAACTTTGT	Yes	16271	5894	16271	5894	22641	8599	2.63108
hsa-miR-382-5p	5p	hsa-mir-382	MI0000790	AAGUUG	22	GAAGUUGUUCGUGGUGGAUUCG	MIMAT0000737	AGTTGTTCGTGGTGGATTCGCT	No	7	1	11		18	1	2.54546
hsa-miR-novel-chr1_14730	3p	hsa-mir-novel-chr1_14730	MYNO109	UGGCCC	25	UUGGCCCUUAUCGAAGCUGCAGCUG	hsa-miR-novel-chr1_14730	TTGGCCCTTATCGAAGCTGCAGCTG	Yes	11	1	11	1	18	1	2.54546
hsa-miR-1-3p	3p	hsa-mir-1-1	MI0000651	GGAAUG	22	UGGAAUGUAAAGAAGUAUGUAU	MIMAT0000416	TGGAATGTAAAGAAGTATGTAT	Yes	546	199	546	199	754	294	2.51316
hsa-miR-novel-chr18_11404	3p	hsa-mir-novel-chr18_11404	MYNO35	GGAAUG	22	UGGAAUGUAAAGAAGUAUGUAU	hsa-miR-novel-chr18_11404	TGGAATGTAAAGAAGTATGTAT	Yes	546	199	546	199	754	295	2.50492
hsa-miR-511-5p	5p	hsa-mir-511	MI0003127	UGUCUU	21	GUGUCUUUUGCUCUGCAGUCA	MIMAT0002808	GTGTCTTTTGCTCTGCAGTCA	Yes	15		15		15		2.5
hsa-miR-1-3p	3p	hsa-mir-1-2	MI0000437	GGAAUG	22	UGGAAUGUAAAGAAGUAUGUAU	MIMAT0000416	TGGAATGTAAAGAAGTATGTAT	Yes	546	199	546	199	754	305	2.4254
hsa-miR-34c-5p	5p	hsa-mir-34c	MI0000743	GGCAGU	23	AGGCAGUGUAGUUAGCUGAUUGC	MIMAT0000686	AGGCAGTGTAGTTAGCTGATTGT	No	44	14	47	17	113	41	2.41176
hsa-miR-125b-1-3p	3p	hsa-mir-125b-1	MI0000446	CGGGUU	22	ACGGGUUAGGCUCUUGGGAGCU	MIMAT0004592	ACGGGTTAGGCTCTTGGGAGCT	Yes	15	3	15	3	26	5	2.4
hsa-miR-410-3p	3p	hsa-mir-410	MI0002465	AUAUAA	21	AAUAUAACACAGAUGGCCUGU	MIMAT0002171	AATATAACACAGATGGCCTGT	Yes	15	1	15	1	15	1	2.27273
hsa-miR-200c-3p	3p	hsa-mir-200c	MI0000650	AAUACU	23	UAAUACUGCCGGGUAAUGAUGGA	MIMAT0000617	TAATACTGCCGGGTAATGATGGA	Yes	36	2	36	2	65	24	2.20588
hsa-miR-409-5p	5p	hsa-mir-409	MI0001735	GGUUAC	23	AGGUUACCCGAGCAACUUUGCAU	MIMAT0001638	AGGTTACCCGAGCAACTTTGC	No	7		7		14	1	2.18182
hsa-miR-1299	3p	hsa-mir-1299	MI0006359	UCUGGA	22	UUCUGGAAUUCUGUGUGAGGGA	MIMAT0005887	TTCTGGAATTCTGTGTGAGGGA	Yes	11		11		11		2.1
hsa-miR-129-1-3p	3p	hsa-mir-129-1	MI0000252	AGCCCU	22	AAGCCCUUACCCCAAAAAGUAU	MIMAT0004548	AAGCCCTTACCCCAAAAAGTAT	Yes	15		15		15	2	2.08333
hsa-let-7d-5p	5p	hsa-let-7d	MI0000065	GAGGUA	22	AGAGGUAGUAGGUUGCAUAGUU	MIMAT0000065	AGAGGTAGTAGGTTGCATAGTT	Yes	772	385	772	385	1461	716	2.02617
hsa-miR-29b-3p	3p	hsa-mir-29b-1	MI0000105	AGCACC	23	UAGCACCAUUUGAAAUCAGUGUU	MIMAT0000100	TAGCACCATTTGAAATCAGTGTT	Yes	7	661	7	661	7	1063	2.01584
hsa-miR-29b-3p	3p	hsa-mir-29b-2	MI0000107	AGCACC	23	UAGCACCAUUUGAAAUCAGUGUU	MIMAT0000100	TAGCACCATTTGAAATCAGTGTT	Yes	7	661	7	661	7	1067	2.01579
hsa-miR-374a-3p	3p	hsa-mir-374a	MI0000782	UUAUCA	22	CUUAUCAGAUUGUAUUGUAAUU	MIMAT0004688	CTTATCAGATTGTATTGTAATT	Yes		475		475		696	2.01416
