# Supplementary material for: Prevention of the Progression of lupus Nephritis in MRL/lpr Mice by Modulating miR-9-5p/Foxo1 Axis
Source: Physiol Res. 2025 Aug 1;74(4):635–43. doi: 10.33549/physiolres.935539 (PMC12440323; doi:10.33549/physiolres.935539)
Supplement: Supplementary file 2 [file 935539_Yan_Table_S2.xls]

## Sheet: down_PC9R_vs_PC9
miRNA expression for LN vs. Control (based on TagCount_ALL_Isoform data) fold change <=1/2.0 (0.50) Column A: MATURE-ID, the ID of mature miRNA annotated in miRBase 21. Column B: pre-miRNA arm (5p or 3p), the position of the mature miRNA on pre-miRNA. Column C: PRE-ID, the pre-miRNA name. Column D: PRE-ACC, the pre-miRNA ACCESSION. Column E: MUTURE-SEED, the seed sequence of the mature miRNA. Col…
PT_vs_Control 2.0 fold change DOWN-regulated miRNAs
miRNA information										TagCount_Mature_Alone		TagCount_Most_Abundant_Seq		TagCount_ALL_Isoform		Fold Change
MATURE-ID	pre-miRNA arm (5p or 3p)	PRE-ID	PRE-ACC	MATURE-SEED	MATURE-LENGTH	MATURE-SEQ	MATURE-ACC	Most_Abundant_Seq	Is_miRBaseMature_Most_Abundant_Seq	LN	Control	LN	Control	LN	Control	LN vs. Contro Fold change
hsa-miR-145	3p	hsa-miR-145	MI0000084	CUGUUC	22	GGAUUCCUGGAAAUACUGUUCU	MIMAT0004601	GGAUUCCUGGAAAUACUGUUCU	No		2		5		10	0.5
hsa-miR-155-5p	5p	hsa-miR-155	MI0000681	UAAUGC	23	UUAAUGCUAAUCGUGAUAGGGGUU	MIMAT0000646	UUAAUGCUAAUCGUGAUAGGGGUU	Yes	164	251	164	251	286	841	0.347826
hsa-miR-15	5p	hsa-miR-15	MYNO55	AAAGCU	22	UAGCAGCACAUAAUGGUUUGUG	MI0000069	UAGCAGCACAUAAUGGUUUGUG	Yes		6		6		10	0.5
hsa-miR-30a	3p	hsa-miR-30a	MI0000439	UCACAU	21	CUUUCAGUCGGAUGUUUGCAGC	MIMAT0000088	CUUUCAGUCGGAUGUUUGCAGC	No	15	37	153	221	304	626	0.493711
hsa-miR-148a-5p	5p	hsa-mir-148a	MI0000253	AAGUUC	22	AAAGUUCUGAGACACUCCGACU	MIMAT0004549	AAAGTTCTGAGACACTCCGACT	Yes	18	23	18	23	18	47	0.491228
hsa-miR-3909	3p	hsa-mir-3909	MI0016413	GUCCUC	22	UGUCCUCUAGGGCCUGCAGUCU	MIMAT0018183	TGTCCTCTAGGGCCTGCAGTCT	Yes		4		4		11	0.47619
hsa-miR-30c-5p	5p	hsa-mir-30c-1	MI0000736	GUAAAC	23	UGUAAACAUCCUACACUCUCAGC	MIMAT0000244	TGTAAACATCCTACACTCTCAGCT	No	244	312	189	507	745	1626	0.461491
hsa-miR-30c-5p	5p	hsa-mir-30c-2	MI0000254	GUAAAC	23	UGUAAACAUCCUACACUCUCAGC	MIMAT0000244	TGTAAACATCCTACACTCTCAGCT	No	244	312	189	507	745	1628	0.460928
hsa-miR-26a-2-3p	3p	hsa-mir-26a-2	MI0000750	CUAUUC	22	CCUAUUCUUGAUUACUUGUUUC	MIMAT0004681	CCTATTCTTGATTACTTGTTTT	No		12	7	7	7	27	0.459459
hsa-miR-22-3p	3p	hsa-mir-22	MI0000078	AGCUGC	22	AAGCUGCCAGUUGAAGAACUGU	MIMAT0000077	AAGCTGCCAGTTGAAGAACTGT	Yes	452	1057	452	1057	789	1740	0.456571
hsa-let-7g-3p	3p	hsa-let-7g	MI0000433	UGUACA	21	CUGUACAGGCCACUGCCUUGC	MIMAT0004584	CTGTACAGGCCACTGCCTTGCT	No		2		4		12	0.454545
hsa-miR-190a-5p	5p	hsa-mir-190a	MI0000486	GAUAUG	22	UGAUAUGUUUGAUAUAUUAGGU	MIMAT0000458	TGATATGTTTGATATATTAGGTT	No		1		5		12	0.454545
hsa-miR-2277-5p	5p	hsa-mir-2277	MI0011284	GCGCGG	24	AGCGCGGGCUGAGCGCUGCCAGUC	MIMAT0017352	AGCGCGGGCTGAGCGCTGCCAGT	No		4		5		12	0.454545
hsa-miR-340-3p	3p	hsa-mir-340	MI0000802	CCGUCU	22	UCCGUCUCAGUUACUUUAUAGC	MIMAT0000750	TCCGTCTCAGTTACTTTATAGCT	No		1		4		12	0.454545
hsa-miR-449c-5p	5p	hsa-mir-449c	MI0003823	AGGCAG	25	UAGGCAGUGUAUUGCUAGCGGCUGU	MIMAT0010251	AGGCAGTGTATTGCTAGCGGCTGTT	No		1		5		12	0.454545
hsa-miR-140-5p	5p	hsa-mir-140	MI0000456	AGUGGU	22	CAGUGGUUUUACCCUAUGGUAG	MIMAT0000431	CAGTGGTTTTACCCTATGGTAG	Yes	25	31	25	31	36	92	0.45098
hsa-miR-193a-5p	5p	hsa-mir-193a	MI0000487	GGGUCU	22	UGGGUCUUUGCGGGCGAGAUGA	MIMAT0004614	TGGGTCTTTGCGGGCGAGATGA	Yes	18	22	18	22	25	68	0.448718
hsa-miR-574-3p	3p	hsa-mir-574	MI0003581	ACGCUC	22	CACGCUCAUGCACACACCCACA	MIMAT0003239	CACGCTCATGCACACACCCACA	Yes	29	47	29	47	29	79	0.438202
hsa-miR-664a-3p	3p	hsa-mir-664a	MI0006442	AUUCAU	23	UAUUCAUUUAUCCCCAGCCUACA	MIMAT0005949	TATTCATTTATCCCCAGCCTACA	Yes	11	20	11	20	11	38	0.4375
hsa-miR-27a-3p	3p	hsa-mir-27a	MI0000085	UCACAG	21	UUCACAGUGGCUAAGUUCCGC	MIMAT0000084	TTCACAGTGGCTAAGTTCCG	No	29	234	328	586	926	2141	0.435146
hsa-miR-128-1-5p	5p	hsa-mir-128-1	MI0000447	GGGGCC	23	CGGGGCCGUAGCACUGUCUGAGA	MIMAT0026477	CGGGGCCGTAGCACTGTCTGAGA	Yes		7		7		13	0.434783
hsa-miR-3928-3p	3p	hsa-mir-3928	MI0016438	GAGGAA	22	GGAGGAACCUUGGAGCUUCGGC	MIMAT0018205	GGAGGAACCTTGGAGCTTCGGT	No		2		3		13	0.434783
hsa-miR-4473	3p	hsa-mir-4473	MI0016825	UAGUGC	22	CUAGUGCUCUCCGUUACAAGUA	MIMAT0019000	TAGTGCTCTCCGTTACAAGTAT	No		1		4		13	0.434783
hsa-miR-4787-3p	3p	hsa-mir-4787	MI0017434	AUGCGC	24	GAUGCGCCGCCCACUGCCCCGCGC	MIMAT0019957	GATGCGCCGCCCACTGCCCCGCGT	No		3		5		13	0.434783
hsa-miR-499a-5p	5p	hsa-mir-499a	MI0003183	UAAGAC	21	UUAAGACUUGCAGUGAUGUUU	MIMAT0002870	TTAAGACTTGCAGTGATGTTT	Yes		10		10		13	0.434783
hsa-miR-99b-5p	5p	hsa-mir-99b	MI0000746	ACCCGU	22	CACCCGUAGAACCGACCUUGCG	MIMAT0000689	CACCCGTAGAACCGACCTTGCG	Yes	856	1974	856	1974	1960	4562	0.430884
hsa-miR-181b-5p	5p	hsa-mir-181b-1	MI0000270	ACAUUC	23	AACAUUCAUUGCUGUCGGUGGGU	MIMAT0000257	AACATTCATTGCTGTCGGTGGGT	Yes	44	165	44	165	265	633	0.427683
hsa-miR-7974	3p	hsa-mir-7974	MI0025750	GGCUGU	24	AGGCUGUGAUGCUCUCCUGAGCCC	MIMAT0031177	AGGCTGTGATGCTCTCCTGAGCCT	No		6	7	9	7	30	0.425
hsa-miR-101-3p	3p	hsa-mir-101-2	MI0000739	ACAGUA	21	UACAGUACUGUGAUAACUGAA	MIMAT0000099	TACAGTACTGTGATAACTGAAG	No	36	44	44	155	283	681	0.424023
hsa-miR-1283	5p	hsa-mir-1283-1	MI0003832	CUACAA	22	UCUACAAAGGAAAGCGCUUUCU	MIMAT0005799	CTACAAAGGAAAGCGCTTTCTGT	No		1		8		14	0.416667
hsa-miR-1283	5p	hsa-mir-1283-2	MI0006430	CUACAA	22	UCUACAAAGGAAAGCGCUUUCU	MIMAT0005799	CTACAAAGGAAAGCGCTTTCTGT	No		1		8		14	0.416667
hsa-miR-3158-3p	3p	hsa-mir-3158-1	MI0014186	AGGGCU	22	AAGGGCUUCCUCUCUGCAGGAC	MIMAT0015032	AAGGGCTTCCTCTCTGCAGGA	No		1		9		14	0.416667
hsa-miR-3158-3p	3p	hsa-mir-3158-2	MI0014187	AGGGCU	22	AAGGGCUUCCUCUCUGCAGGAC	MIMAT0015032	AAGGGCTTCCTCTCTGCAGGA	No		1		9		14	0.416667
hsa-miR-548e-3p	3p	hsa-mir-548e	MI0006344	AAAACU	22	AAAAACUGAGACUACUUUUGCA	MIMAT0005874	AAAAACTGAGACTACTTTTGCA	Yes		7		7		14	0.416667
hsa-miR-576-5p	5p	hsa-mir-576	MI0003583	UUCUAA	22	AUUCUAAUUUCUCCACGUCUUU	MIMAT0003241	ATTCTAATTTCTCCACGTCTTT	Yes		5		5		14	0.416667
hsa-miR-novel-chr19_12643	5p	hsa-mir-novel-chr19_12643	MYNO81	CCCUGU	17	UCCCUGUUCGGGCGCCA	hsa-miR-novel-chr19_12643	CCCTGTTCGGGCGCCA	No		10		16	11	41	0.411765
hsa-miR-101-3p	3p	hsa-mir-101-1	MI0000103	ACAGUA	21	UACAGUACUGUGAUAACUGAA	MIMAT0000099	TACAGTACTGTGATAACTGAAG	No	36	44	44	155	261	653	0.408748
hsa-miR-195-5p	5p	hsa-mir-195	MI0000489	AGCAGC	21	UAGCAGCACAGAAAUAUUGGC	MIMAT0000461	TAGCAGCACAGAAATATTGGCA	No	7	6		35	18	59	0.405797
hsa-let-7i-5p	5p	hsa-let-7i	MI0000434	GAGGUA	22	UGAGGUAGUAGUUUGUGCUGUU	MIMAT0000415	TGAGGTAGTAGTTTGTGCTGTT	Yes	17058	39058	17058	39058	25778	64058	0.40251
hsa-miR-152-5p	5p	hsa-mir-152	MI0000462	GGUUCU	23	AGGUUCUGUGAUACACUCCGACU	MIMAT0026479	AGGTTCTGTGATACACTCCGACT	Yes		6		6		15	0.4
hsa-miR-33b-3p	3p	hsa-mir-33b	MI0003646	AGUGCC	22	CAGUGCCUCGGCAGUGCAGCCC	MIMAT0004811	CAGTGCCTCGGCAGTGCAGCT	No		1		6		15	0.4
hsa-miR-30e-3p	3p	hsa-mir-30e	MI0000749	UUUCAG	22	CUUUCAGUCGGAUGUUUACAGC	MIMAT0000693	CTTTCAGTCGGATGTTTACAGT	No	73	190	91	276	270	715	0.386207
hsa-miR-25-5p	5p	hsa-mir-25	MI0000082	GGCGGA	21	AGGCGGAGACUUGGGCAAUUG	MIMAT0004498	AGGCGGAGACTTGGGCAATTGCT	No		3	15	17	15	55	0.384615
hsa-miR-181a-5p	5p	hsa-mir-181a-1	MI0000289	ACAUUC	23	AACAUUCAACGCUGUCGGUGAGU	MIMAT0000256	AACATTCAACGCTGTCGGTGAGT	Yes	135	411	135	411	439	1175	0.378903
hsa-miR-181a-5p	5p	hsa-mir-181a-2	MI0000269	ACAUUC	23	AACAUUCAACGCUGUCGGUGAGU	MIMAT0000256	AACATTCAACGCTGTCGGTGAGT	Yes	135	411	135	411	439	1175	0.378903
hsa-miR-25-3p	3p	hsa-mir-25	MI0000082	AUUGCA	22	CAUUGCACUUGUCUCGGUCUGA	MIMAT0000081	CATTGCACTTGTCTCGGTCTGA	Yes	1253	3087	1253	3087	1896	5044	0.377127
hsa-miR-301a-3p	3p	hsa-mir-301a	MI0000745	AGUGCA	23	CAGUGCAAUAGUAUUGUCAAAGC	MIMAT0000688	CAGTGCAATAGTATTGTCAAAGCATT	No		2		8		17	0.37037
hsa-miR-301a-5p	5p	hsa-mir-301a	MI0000745	CUCUGA	22	GCUCUGACUUUAUUGCACUACU	MIMAT0022696	GCTCTGACTTTATTGCACTACT	Yes		10		10		17	0.37037
hsa-miR-4664-3p	3p	hsa-mir-4664	MI0017294	UUCCGG	22	CUUCCGGUCUGUGAGCCCCGUC	MIMAT0019738	CTTCCGGTCTGTGAGCCCCGTC	Yes		4		4		17	0.37037
hsa-miR-561-5p	5p	hsa-mir-561	MI0003567	UCAAGG	22	AUCAAGGAUCUUAAACUUUGCC	MIMAT0022706	ATCAAGGATCTTAAACTTTGCT	No		4		8		17	0.37037
hsa-miR-novel-chr17_9694	5p	hsa-mir-novel-chr17_9694	MYNO115	UUUGUG	23	UUUUGUGUCUCCCAUUCCCCAGA	hsa-miR-novel-chr17_9694	TTTTGTGTCTCCCATTCCCCAGT	No		1		11		17	0.37037
hsa-miR-181b-5p	5p	hsa-mir-181b-2	MI0000683	ACAUUC	23	AACAUUCAUUGCUGUCGGUGGGU	MIMAT0000257	AACATTCATTGCTGTCGGTGGGT	Yes	44	165	44	165	276	772	0.365729
hsa-miR-98-5p	5p	hsa-mir-98	MI0000100	GAGGUA	22	UGAGGUAGUAAGUUGUAUUGUU	MIMAT0000096	TGAGGTAGTAAGTTGTATTGTT	Yes	302	766	302	766	466	1292	0.365591
hsa-miR-30d-5p	5p	hsa-mir-30d	MI0000255	GUAAAC	22	UGUAAACAUCCCCGACUGGAAG	MIMAT0000245	TGTAAACATCCCCGACTGGAAGCT	No	237	395	1220	7678	5746	15970	0.3602
hsa-miR-1275	5p	hsa-mir-1275	MI0006415	UGGGGG	17	GUGGGGGAGAGGCUGUC	MIMAT0005929	GTGGGGGAGAGGCTGTA	No		4		4		18	0.357143
hsa-miR-3934-5p	5p	hsa-mir-3934	MI0016590	CAGGUG	22	UCAGGUGUGGAAACUGAGGCAG	MIMAT0018349	TCAGGTGTGGAAACTGAGGCAG	Yes		6		6		18	0.357143
hsa-miR-766-3p	3p	hsa-mir-766	MI0003836	CUCCAG	22	ACUCCAGCCCCACAGCCUCAGC	MIMAT0003888	ACTCCAGCCCCACAGCCTCAGT	No		6		7		18	0.357143
hsa-miR-186-5p	5p	hsa-mir-186	MI0000483	AAAGAA	22	CAAAGAAUUCUCCUUUUGGGCU	MIMAT0000456	CAAAGAATTCTCCTTTTGGGCT	Yes	131	393	131	393	375	1085	0.351598
hsa-miR-324-3p	3p	hsa-mir-324	MI0000813	CUGCCC	20	ACUGCCCCAGGUGCUGCUGG	MIMAT0000762	ACTGCCCCAGGTGCTGCTGGT	No		1		17	7	39	0.346939
hsa-miR-378a-3p	3p	hsa-mir-378a	MI0000786	CUGGAC	22	ACUGGACUUGGAGUCAGAAGGC	MIMAT0000732	ACTGGACTTGGAGTCAGAAGGC	Yes	546	1632	546	1632	1609	4671	0.345866
hsa-miR-17-3p	3p	hsa-mir-17	MI0000071	CUGCAG	22	ACUGCAGUGAAGGCACUUGUAG	MIMAT0000071	ACTGCAGTGAAGGCACTTGTAGA	No		2		3		19	0.344828
hsa-miR-181b-3p	3p	hsa-mir-181b-1	MI0000270	UCACUG	21	CUCACUGAACAAUGAAUGCAA	MIMAT0022692	CTCACTGAACAATGAATGCA	No		4		6		19	0.344828
hsa-miR-4791	5p	hsa-mir-4791	MI0017438	GGAUAU	18	UGGAUAUGAUGACUGAAA	MIMAT0019963	TGGATATGATGACTG	No		1		6		19	0.344828
hsa-miR-769-3p	3p	hsa-mir-769	MI0003834	UGGGAU	23	CUGGGAUCUCCGGGGUCUUGGUU	MIMAT0003887	CTGGGATCTCCGGGGTCTTGGTT	Yes		8		8		19	0.344828
hsa-miR-935	3p	hsa-mir-935	MI0005757	CAGUUA	23	CCAGUUACCGCUUCCGCUACCGC	MIMAT0004978	CAGTTACCGCTTCCGCTACCGC	No		1		5		19	0.344828
hsa-miR-629-5p	5p	hsa-mir-629	MI0003643	GGGUUU	21	UGGGUUUACGUUGGGAGAACU	MIMAT0004810	TGGGTTTACGTTGGGAGAACTT	No	15	18	18	61	33	115	0.344
hsa-miR-625-3p	3p	hsa-mir-625	MI0003639	ACUAUA	22	GACUAUAGAACUUUCCCCCUCA	MIMAT0004808	GACTATAGAACTTTCCCCCTCAT	No		11	7	8	14	61	0.338028
hsa-let-7e-5p	5p	hsa-let-7e	MI0000066	GAGGUA	22	UGAGGUAGGAGGUUGUAUAGUU	MIMAT0000066	TGAGGTAGGAGGTTGTATAGTT	Yes	233	776	233	776	476	1448	0.333333
hsa-miR-193a-3p	3p	hsa-mir-193a	MI0000487	ACUGGC	22	AACUGGCCUACAAAGUCCCAGU	MIMAT0000459	AACTGGCCTACAAAGTCT	No		2		4		20	0.333333
hsa-miR-19a-3p	3p	hsa-mir-19a	MI0000073	GUGCAA	23	UGUGCAAAUCUAUGCAAAACUGA	MIMAT0000073	TGTGCAAATCTATGCAAAACTGT	No		15	11	19	22	88	0.326531
hsa-miR-191-5p	5p	hsa-mir-191	MI0000465	AACGGA	23	CAACGGAAUCCCAAAAGCAGCUG	MIMAT0000440	CAACGGAATCCCAAAAGCAGCTG	Yes	809	1722	809	1722	2076	6383	0.326294
hsa-miR-27b-3p	3p	hsa-mir-27b	MI0000440	UCACAG	21	UUCACAGUGGCUAAGUUCUGC	MIMAT0000419	TTCACAGTGGCTAAGTTCTGC	Yes	437	1542	437	1542	1633	5052	0.324575
hsa-miR-151a-3p	3p	hsa-mir-151a	MI0000809	UAGACU	21	CUAGACUGAAGCUCCUUGAGG	MIMAT0000757	CTAGACTGAAGCTCCTTGAGG	Yes	1468	4123	1468	4123	4070	12588	0.323861
hsa-miR-3940-3p	3p	hsa-mir-3940	MI0016597	AGCCCG	22	CAGCCCGGAUCCCAGCCCACUU	MIMAT0018356	CAGCCCGGATCCCAGCCCACT	No		2		11		21	0.322581
hsa-miR-32-5p	5p	hsa-mir-32	MI0000090	AUUGCA	22	UAUUGCACAUUACUAAGUUGCA	MIMAT0000090	TATTGCACATTACTAAGTTGCA	Yes	40	92	40	92	40	146	0.320513
hsa-miR-16-1-3p	3p	hsa-mir-16-1	MI0000070	CAGUAU	22	CCAGUAUUAACUGUGCUGCUGA	MIMAT0004489	CCAGTATTAACTGTGCTGCTGAA	No		2		17		22	0.3125
hsa-miR-4677-3p	3p	hsa-mir-4677	MI0017308	CUGUGA	22	UCUGUGAGACCAAAGAACUACU	MIMAT0019761	TCTGTGAGACCAAAGAACTACT	Yes		15		15		22	0.3125
hsa-miR-7-1-3p	3p	hsa-mir-7-1	MI0000263	AACAAA	22	CAACAAAUCACAGUCUGCCAUA	MIMAT0004553	CAACAAATCACAGTCTGCCATA	Yes		10		10		22	0.3125
hsa-miR-330-3p	3p	hsa-mir-330	MI0000803	CAAAGC	23	GCAAAGCACACGGCCUGCAGAGA	MIMAT0000751	CAAAGCACACGGCCTGCAGAGAGT	No		12	11	11	18	80	0.311111
hsa-let-7e-3p	3p	hsa-let-7e	MI0000066	UAUACG	22	CUAUACGGCCUCCUAGCUUUCC	MIMAT0004485	CTATACGGCCTCCTAGCTTTCT	No		5		9		23	0.30303
hsa-miR-362-3p	3p	hsa-mir-362	MI0000762	ACACAC	22	AACACACCUAUUCAAGGAUUCA	MIMAT0004683	AACACACCTATTCAAGGATTCA	Yes		10		10		23	0.30303
hsa-miR-455-5p	5p	hsa-mir-455	MI0003513	AUGUGC	22	UAUGUGCCUUUGGACUACAUCG	MIMAT0003150	TATGTGCCTTTGGACTACATCGT	No		160	131	186	200	694	0.298295
hsa-miR-novel-chr9_34371	3p	hsa-mir-novel-chr9_34371	MYNO121	UACAGU	22	GUACAGUACUGUGAUAACUGAA	hsa-miR-novel-chr9_34371	TACAGTACTGTGATAACTGAAA	No	33	163	44	219	396	1355	0.297436
hsa-miR-497-5p	5p	hsa-mir-497	MI0003138	AGCAGC	21	CAGCAGCACACUGUGGUUUGU	MIMAT0002820	CAGCAGCACACTGTGGTTTGTA	No		6		9		24	0.294118
hsa-miR-378d	3p	hsa-mir-378d-1	MI0016749	CUGGAC	20	ACUGGACUUGGAGUCAGAAA	MIMAT0018926	ACTGGACTTGGAGTCAGAAA	Yes	7	22	7	22	14	72	0.292683
hsa-miR-378d	5p	hsa-mir-378d-2	MI0003840	CUGGAC	20	ACUGGACUUGGAGUCAGAAA	MIMAT0018926	ACTGGACTTGGAGTCAGAAA	Yes	7	22	7	22	14	72	0.292683
hsa-miR-31-5p	5p	hsa-mir-31	MI0000089	GGCAAG	21	AGGCAAGAUGCUGGCAUAGCU	MIMAT0000089	AGGCAAGATGCTGGCATAGCTGT	No		29	18	59	51	199	0.291866
hsa-let-7f-5p	5p	hsa-let-7f-2	MI0000068	GAGGUA	22	UGAGGUAGUAGAUUGUAUAGUU	MIMAT0000067	TGAGGTAGTAGATTGTATAGTT	Yes	2553	10846	2553	10846	5301	18431	0.288
hsa-miR-18a-3p	3p	hsa-mir-18a	MI0000072	CUGCCC	23	ACUGCCCUAAGUGCUCCUUCUGG	MIMAT0002891	ACTGCCCTAAGTGCTCCTTCT	No		3		4		25	0.285714
hsa-miR-548k	5p	hsa-mir-548k	MI0006354	AAAGUA	22	AAAAGUACUUGCGGAUUUUGCU	MIMAT0005882	AAAAGTACTTGCGGATTTTGCT	Yes		17		17		25	0.285714
hsa-miR-93-3p	3p	hsa-mir-93	MI0000095	CUGCUG	22	ACUGCUGAGCUAGCACUUCCCG	MIMAT0004509	ACTGCTGAGCTAGCACTTCCCGA	No		4		6		25	0.285714
hsa-miR-522-3p	3p	hsa-mir-522	MI0003177	AAAUGG	22	AAAAUGGUUCCCUUUAGAGUGU	MIMAT0002868	AAAATGGTTCCCTTTAGAGTGT	Yes		32		32	7	50	0.283333
hsa-miR-671-5p	5p	hsa-mir-671	MI0003760	GGAAGC	23	AGGAAGCCCUGGAGGGGCUGGAG	MIMAT0003880	AGGAAGCCCTGGAGGGGCTGGAGG	No		2	7	14	7	50	0.283333
hsa-miR-424-3p	3p	hsa-mir-424	MI0001446	AAAACG	21	CAAAACGUGAGGCGCUGCUAU	MIMAT0004749	CAAAACGTGAGGCGCTGCTATA	No	29	49	15	72	44	185	0.276923
hsa-miR-130b-5p	5p	hsa-mir-130b	MI0000748	CUCUUU	21	ACUCUUUCCCUGUUGCACUAC	MIMAT0004680	ACTCTTTCCCTGTTGCACTACT	No		2	7	29	7	52	0.274194
hsa-miR-652-3p	3p	hsa-mir-652	MI0003667	AUGGCG	21	AAUGGCGCCACUAGGGUUGUG	MIMAT0003322	AATGGCGCCACTAGGGTTGTGT	No	11	11	11	46	22	107	0.273504
hsa-miR-188-5p	5p	hsa-mir-188	MI0000484	AUCCCU	21	CAUCCCUUGCAUGGUGGAGGG	MIMAT0000457	CATCCCTTGCATGGTGGAGGG	Yes		11		11		27	0.27027
hsa-let-7f-1-3p	3p	hsa-let-7f-1	MI0000067	UAUACA	22	CUAUACAAUCUAUUGCCUUCCC	MIMAT0004486	CTATACAATCTATTGCCTTCCT	No		5	7	28	7	53	0.269841
hsa-let-7f-5p	5p	hsa-let-7f-1	MI0000067	GAGGUA	22	UGAGGUAGUAGAUUGUAUAGUU	MIMAT0000067	TGAGGTAGTAGATTGTATAGTT	Yes	2553	10846	2553	10846	4765	18120	0.263376
hsa-miR-484	5p	hsa-mir-484	MI0002468	CAGGCU	22	UCAGGCUCAGUCCCCUCCCGAU	MIMAT0002174	TCAGGCTCAGTCCCCTCCCGAT	Yes	22	100	22	100	84	347	0.263305
hsa-miR-361-5p	5p	hsa-mir-361	MI0000760	UAUCAG	22	UUAUCAGAAUCUCCAGGGGUAC	MIMAT0000703	TTATCAGAATCTCCAGGGGTAC	Yes	11	34	11	34	36	166	0.261364
hsa-miR-30c-1-3p	3p	hsa-mir-30c-1	MI0000736	UGGGAG	22	CUGGGAGAGGGUUGUUUACUCC	MIMAT0004674	CTGGGAGAGGGTTGTTTACTCT	No		6		11		29	0.25641
hsa-miR-98-3p	3p	hsa-mir-98	MI0000100	UAUACA	22	CUAUACAACUUACUACUUUCCC	MIMAT0022842	CTATACAACTTACTACTTTCCT	No		2		12		29	0.25641
hsa-miR-novel-chr8_34034	3p	hsa-mir-novel-chr8_34034	MYNO7	UAUCCU	22	UUAUCCUCCAGUAGACUAGGGA	hsa-miR-novel-chr8_34034	TTGTCCTCCAGTAGACTAGGGA	No		3		11		29	0.25641
hsa-miR-1303	3p	hsa-mir-1303	MI0006370	UUAGAG	22	UUUAGAGACGGGGUCUUGCUCU	MIMAT0005891	TTTTAGAGACGGGGTCTTGCTCT	No	7	13		35	14	84	0.255319
hsa-let-7i-3p	3p	hsa-let-7i	MI0000434	UGCGCA	22	CUGCGCAAGCUACUGCCUUGCU	MIMAT0004585	CTGCGCAAGCTACTGCCTTGCT	Yes		13		13		30	0.25
hsa-miR-421	3p	hsa-mir-421	MI0003685	UCAACA	23	AUCAACAGACAUUAAUUGGGCGC	MIMAT0003339	ATCAACAGACATTAATTGGGCGT	No		7		11		30	0.25
hsa-miR-429	3p	hsa-mir-429	MI0001641	AAUACU	22	UAAUACUGUCUGGUAAAACCGU	MIMAT0001536	TAATACTGTCTGGTAAAACCGT	Yes	29	113	29	113	43	202	0.25
hsa-miR-29b-1-5p	5p	hsa-mir-29b-1	MI0000105	CUGGUU	24	GCUGGUUUCAUAUGGUGGUUUAGA	MIMAT0004514	GCTGGTTTCATATGGTGGTTTAGA	Yes		11		11		31	0.243902
hsa-miR-novel-chr11_2387	5p	hsa-mir-novel-chr11_2387	MYNO76	GGAGGG	23	AGGAGGGACGUGGCGCUCUGAGA	hsa-miR-novel-chr11_2387	AGGAGGGACGTGGCGCTCTGAGT	No		4		14		31	0.243902
hsa-miR-147b	3p	hsa-mir-147b	MI0005544	UGUGCG	22	GUGUGCGGAAAUGCUUCUGCUA	MIMAT0004928	GTGTGCGGAAATGCTTCTG	No		10	44	55	88	404	0.236715
hsa-miR-378i	5p	hsa-mir-378i	MI0016902	CUGGAC	21	ACUGGACUAGGAGUCAGAAGG	MIMAT0019074	ACTGGACTTGGAGTCAGAAGGT	No		1	208	869	219	958	0.23657
hsa-miR-28-3p	3p	hsa-mir-28	MI0000086	ACUAGA	22	CACUAGAUUGUGAGCUCCUGGA	MIMAT0004502	CACTAGATTGTGAGCTCCTGGA	Yes	168	659	168	659	337	1469	0.234618
hsa-miR-941	3p	hsa-mir-941-1	MI0005763	ACCCGG	23	CACCCGGCUGUGUGCACAUGUGC	MIMAT0004984	CACCCGGCTGTGTGCACATGTGT	No	22	102	33	131	77	365	0.232
hsa-miR-941	3p	hsa-mir-941-2	MI0005764	ACCCGG	23	CACCCGGCUGUGUGCACAUGUGC	MIMAT0004984	CACCCGGCTGTGTGCACATGTGT	No	22	102	33	131	77	365	0.232
hsa-miR-941	3p	hsa-mir-941-3	MI0005765	ACCCGG	23	CACCCGGCUGUGUGCACAUGUGC	MIMAT0004984	CACCCGGCTGTGTGCACATGTGT	No	22	102	33	131	77	365	0.232
hsa-miR-941	3p	hsa-mir-941-4	MI0005766	ACCCGG	23	CACCCGGCUGUGUGCACAUGUGC	MIMAT0004984	CACCCGGCTGTGTGCACATGTGT	No	22	102	33	131	77	365	0.232
hsa-miR-941	3p	hsa-mir-941-5	MI0031520	ACCCGG	23	CACCCGGCUGUGUGCACAUGUGC	MIMAT0004984	CACCCGGCTGTGTGCACATGTGT	No	22	102	33	131	77	365	0.232
hsa-miR-29c-3p	3p	hsa-mir-29c	MI0000735	AGCACC	22	UAGCACCAUUUGAAAUCGGUUA	MIMAT0000681	TAGCACCATTTGAAATCGGTTA	Yes		12		12		35	0.222222
hsa-miR-15a-5p	5p	hsa-mir-15a	MI0000069	AGCAGC	22	UAGCAGCACAUAAUGGUUUGUG	MIMAT0000068	TAGCAGCACATAATGGTTTGT	No	7	6		21	7	67	0.220779
hsa-miR-152-3p	3p	hsa-mir-152	MI0000462	CAGUGC	21	UCAGUGCAUGACAGAACUUGG	MIMAT0000438	TCAGTGCATGACAGAACTTGG	Yes	66	305	66	305	239	1120	0.220354
hsa-miR-10a-5p	5p	hsa-mir-10a	MI0000266	ACCCUG	23	UACCCUGUAGAUCCGAAUUUGUG	MIMAT0000253	TACCCTGTAGATCCGAATTTGT	No	211	1177	554	2249	1724	7927	0.21847
hsa-miR-374b-3p	3p	hsa-mir-374b	MI0005566	UUAGCA	22	CUUAGCAGGUUGUAUUAUCAUU	MIMAT0004956	CTTAGCAGGTTGTATTATCATT	Yes		28		28		37	0.212766
hsa-miR-331-5p	5p	hsa-mir-331	MI0000812	UAGGUA	22	CUAGGUAUGGUCCCAGGGAUCC	MIMAT0004700	CTAGGTATGGTCCCAGGGATT	No		2	7	14	7	70	0.2125
hsa-let-7g-5p	5p	hsa-let-7g	MI0000433	GAGGUA	22	UGAGGUAGUAGUUUGUACAGUU	MIMAT0000414	TGAGGTAGTAGTTTGTACAGTT	Yes	2346	13969	2346	13969	4653	22367	0.208384
hsa-miR-149-5p	5p	hsa-mir-149	MI0000478	CUGGCU	23	UCUGGCUCCGUGUCUUCACUCCC	MIMAT0000450	TCTGGCTCCGTGTCTTCACT	No		21		113	69	370	0.207895
hsa-miR-99b-3p	3p	hsa-mir-99b	MI0000746	AAGCUC	22	CAAGCUCGUGUCUGUGGGUCCG	MIMAT0004678	CAAGCTCGTGTCTGTGGGTCCG	Yes	33	45	33	45	70	377	0.206718
hsa-miR-novel-chrX_37172	3p	hsa-mir-novel-chrX_37172	MYNO40	GUUAGG	17	UGUUAGGGUUCUUUGAA	hsa-miR-novel-chrX_37172	TGTTAGGGTTCTTTGA	No		2		4		39	0.204082
hsa-miR-92b-3p	3p	hsa-mir-92b	MI0003560	AUUGCA	22	UAUUGCACUCGUCCCGGCCUCC	MIMAT0003218	TATTGCACTCGTCCCGGCCTCT	No	36	171	80	293	225	1142	0.203993
hsa-miR-novel-chr10_403	3p	hsa-mir-novel-chr10_403	MYNO85	CCACGA	17	ACCACGAGGAAGAGAGG	hsa-miR-novel-chr10_403	CCACGAGGAAGAGAGGTA	No		1		4		41	0.196078
hsa-miR-27a-5p	5p	hsa-mir-27a	MI0000085	GGGCUU	22	AGGGCUUAGCUGCUUGUGAGCA	MIMAT0004501	AGGGCTTAGCTGCTTGTGAGCA	Yes	62	202	62	202	80	450	0.195652
hsa-miR-92b-5p	5p	hsa-mir-92b	MI0003560	GGGACG	22	AGGGACGGGACGCGGUGCAGUG	MIMAT0004792	AGGGACGGGACGCGGTGCAGTGTT	No		1		14		43	0.188679
hsa-miR-548am-3p	3p	hsa-mir-548am	MI0016904	AAAAAC	22	CAAAAACUGCAGUUACUUUUGU	MIMAT0019076	CCAAAACTGCAGTTACTTTTGT	No		9		33		44	0.185185
hsa-miR-7-5p	5p	hsa-mir-7-3	MI0000265	GGAAGA	23	UGGAAGACUAGUGAUUUUGUUGU	MIMAT0000252	TGGAAGACTAGTGATTTTGTTGTT	No	51	239	350	1626	525	2883	0.184929
hsa-miR-503-5p	5p	hsa-mir-503	MI0003188	AGCAGC	23	UAGCAGCGGGAACAGUUCUGCAG	MIMAT0002874	TAGCAGCGGGAACAGTTCTG	No		12	18	38	43	277	0.184669
hsa-miR-7-5p	5p	hsa-mir-7-2	MI0000264	GGAAGA	23	UGGAAGACUAGUGAUUUUGUUGU	MIMAT0000252	TGGAAGACTAGTGATTTTGTTGTT	No	51	239	350	1626	525	2891	0.184419
hsa-miR-7-5p	5p	hsa-mir-7-1	MI0000263	GGAAGA	23	UGGAAGACUAGUGAUUUUGUUGU	MIMAT0000252	TGGAAGACTAGTGATTTTGTTGTT	No	51	239	350	1626	543	2995	0.184027
hsa-miR-26b-5p	5p	hsa-mir-26b	MI0000084	UCAAGU	21	UUCAAGUAAUUCAGGAUAGGU	MIMAT0000083	TTCAAGTAATTCAGGATAGGTT	No	164	378	335	2244	776	4267	0.183774
hsa-miR-30d-3p	3p	hsa-mir-30d	MI0000255	UUUCAG	22	CUUUCAGUCAGAUGUUUGCUGC	MIMAT0004551	CTTTCAGTCAGATGTTTGCTGT	No		16		21	7	83	0.182796
hsa-miR-183-5p	5p	hsa-mir-183	MI0000273	AUGGCA	22	UAUGGCACUGGUAGAAUUCACU	MIMAT0000261	TATGGCACTGGTAGAATTCACT	Yes	171	1121	171	1121	486	2711	0.182286
hsa-miR-542-3p	3p	hsa-mir-542	MI0003686	GUGACA	22	UGUGACAGAUUGAUAACUGAAA	MIMAT0003389	TGTGACAGATTGATAACTGAAA	Yes		35		35	7	86	0.177083
hsa-miR-30e-5p	5p	hsa-mir-30e	MI0000749	GUAAAC	22	UGUAAACAUCCUUGACUGGAAG	MIMAT0000692	TGTAAACATCCTTGACTGGAAGCT	No	11	101	277	1556	512	2963	0.17558
hsa-miR-378a-5p	5p	hsa-mir-378a	MI0000786	UCCUGA	22	CUCCUGACUCCAGGUCCUGUGU	MIMAT0000731	CTCCTGACTCCAGGTCCTGTGT	Yes		22		22		47	0.175439
hsa-miR-361-3p	3p	hsa-mir-361	MI0000760	CCCCCA	23	UCCCCCAGGUGUGAUUCUGAUUU	MIMAT0004682	TCCCCCAGGTGTGATTCTGATTT	Yes	25	275	25	275	206	1270	0.16875
hsa-miR-374a-5p	5p	hsa-mir-374a	MI0000782	UAUAAU	22	UUAUAAUACAACCUGAUAAGUG	MIMAT0000727	TTATAATACAACCTGATAAGTG	Yes	7	147	7	147	50	346	0.168539
hsa-miR-548u	3p	hsa-mir-548u	MI0014168	AAAGAC	23	CAAAGACUGCAAUUACUUUUGCG	MIMAT0015013	CAAAGACTGCAATTACTTTTGT	No		1		24		51	0.163934
hsa-miR-30a-3p	3p	hsa-mir-30a	MI0000088	UUUCAG	22	CUUUCAGUCGGAUGUUUGCAGC	MIMAT0000088	CTTTCAGTCGGATGTTTGCAGT	No	127	1099	200	1407	784	4840	0.163711
hsa-let-7f-2-3p	3p	hsa-let-7f-2	MI0000068	UAUACA	22	CUAUACAGUCUACUGUCUUUCC	MIMAT0004487	CTATACAGTCTACTGTCTTTCT	No		9	7	62	7	94	0.163462
hsa-miR-200b-3p	3p	hsa-mir-200b	MI0000342	AAUACU	22	UAAUACUGCCUGGUAAUGAUGA	MIMAT0000318	TAATACTGCCTGGTAATGATGAC	No	186	785	189	1353	976	6026	0.163353
hsa-miR-181a-2-3p	3p	hsa-mir-181a-2	MI0000269	CCACUG	22	ACCACUGACCGUUGACUGUACC	MIMAT0004558	ACCACTGACCGTTGACTGTACT	No	22	112	18	185	65	454	0.161638
hsa-miR-23a-3p	3p	hsa-mir-23a	MI0000079	UCACAU	21	AUCACAUUGCCAGGGAUUUCC	MIMAT0000078	ATCACATTGCCAGGGATTTCCA	No	106	367	98	721	484	3085	0.159612
hsa-miR-151b	3p	hsa-mir-151b	MI0003772	CGAGGA	18	UCGAGGAGCUCACAGUCU	MIMAT0010214	TCGAGGAGCTCACAGTCTAGC	No		3		21		54	0.15625
hsa-miR-29a-5p	5p	hsa-mir-29a	MI0000087	CUGAUU	22	ACUGAUUUCUUUUGGUGUUCAG	MIMAT0004503	ACTGATTTCTTTTGGTGTTCAGAGT	No		2		9		54	0.15625
hsa-miR-324-5p	5p	hsa-mir-324	MI0000813	GCAUCC	23	CGCAUCCCCUAGGGCAUUGGUGU	MIMAT0000761	CGCATCCCCTAGGGCATTGGTGT	Yes		25		25		54	0.15625
hsa-miR-106a-5p	5p	hsa-mir-106a	MI0000113	AAAGUG	23	AAAAGUGCUUACAGUGCAGGUAG	MIMAT0000103	CAAAGTGCTTACAGTGCAGGTAGC	No		1		26		56	0.151515
hsa-miR-584-5p	5p	hsa-mir-584	MI0003591	UAUGGU	22	UUAUGGUUUGCCUGGGACUGAG	MIMAT0003249	TTATGGTTTGCCTGGGACTGA	No		3	7	54	14	151	0.149068
hsa-miR-221-3p	3p	hsa-mir-221	MI0000298	GCUACA	23	AGCUACAUUGUCUGCUGGGUUUC	MIMAT0000278	AGCTACATTGTCTGCTGGGTTT	No	386	1091	306	3466	1343	9226	0.146492
hsa-miR-18a-5p	5p	hsa-mir-18a	MI0000072	AAGGUG	23	UAAGGUGCAUCUAGUGCAGAUAG	MIMAT0000072	TAAGGTGCATCTAGTGCAGATAG	Yes		15		15		59	0.144928
hsa-miR-450b-5p	5p	hsa-mir-450b	MI0005531	UUUGCA	22	UUUUGCAAUAUGUUCCUGAAUA	MIMAT0004909	TTTTGCAATATGTTCCTGAAT	No		12		31		59	0.144928
hsa-miR-novel-chr17_10809	5p	hsa-mir-novel-chr17_10809	MYNO91	CCCCGG	18	CCCCCGGCUCCUCCACCU	hsa-miR-novel-chr17_10809	CCCCCGGCTCCTCCACCA	No		1		17		59	0.144928
hsa-miR-138-5p	5p	hsa-mir-138-2	MI0000455	GCUGGU	23	AGCUGGUGUUGUGAAUCAGGCCG	MIMAT0000430	AGCTGGTGTTGTGAATCAGGCCG	Yes		14		14		61	0.140845
hsa-miR-576-3p	3p	hsa-mir-576	MI0003583	AGAUGU	22	AAGAUGUGGAAAAAUUGGAAUC	MIMAT0004796	AAGATGTGGAAAAATTGGAATC	Yes		14		14		61	0.140845
hsa-miR-4286	5p	hsa-mir-4286	MI0015894	CCCCAC	17	ACCCCACUCCUGGUACC	MIMAT0016916	ACCCCACTCCTGGTACCA	No		6		21		62	0.138889
hsa-miR-339-3p	3p	hsa-mir-339	MI0000815	GAGCGC	23	UGAGCGCCUCGACGACAGAGCCG	MIMAT0004702	TGAGCGCCTCGACGACAGAGCT	No		10		30	7	114	0.137097
hsa-miR-146a-5p	5p	hsa-mir-146a	MI0000477	GAGAAC	22	UGAGAACUGAAUUCCAUGGGUU	MIMAT0000449	TGAGAACTGAATTCCATGGGTT	Yes	1158	10489	1158	10489	2786	20751	0.134676
hsa-miR-574-5p	5p	hsa-mir-574	MI0003581	GAGUGU	23	UGAGUGUGUGUGUGUGAGUGUGU	MIMAT0004795	TGAGTGTGTGTGTGTGAGTGTGTG	No		25	7	21	7	119	0.131783
hsa-miR-130b-3p	3p	hsa-mir-130b	MI0000748	AGUGCA	22	CAGUGCAAUGAUGAAAGGGCAU	MIMAT0000691	CAGTGCAATGATGAAAGGGCATT	No		16		17		66	0.131579
hsa-miR-novel-chr17_10637	5p	hsa-mir-novel-chr17_10637	MYNO3	CGACUG	23	GCGACUGCCUCCCUGCUGUGAGC	hsa-miR-novel-chr17_10637	GCGACTGCCTCCCTGCTGTGAGT	No		16		17		66	0.131579
hsa-miR-19b-3p	3p	hsa-mir-19b-1	MI0000074	GUGCAA	23	UGUGCAAAUCCAUGCAAAACUGA	MIMAT0000074	TGTGCAAATCCATGCAAAACTGA	Yes	7	66	7	66	7	123	0.12782
hsa-miR-516a-5p	5p	hsa-mir-516a-1	MI0003180	UCUCGA	23	UUCUCGAGGAAAGAAGCACUUUC	MIMAT0004770	TTCTCGAGGAAAGAAGCACTTT	No		4		43		69	0.126582
hsa-miR-516a-5p	5p	hsa-mir-516a-2	MI0003181	UCUCGA	23	UUCUCGAGGAAAGAAGCACUUUC	MIMAT0004770	TTCTCGAGGAAAGAAGCACTTT	No		4		43		69	0.126582
hsa-miR-107	3p	hsa-mir-107	MI0000114	GCAGCA	23	AGCAGCAUUGUACAGGGCUAUCA	MIMAT0000104	AGCAGCATTGTACAGGGCTATA	No	7	15		61	14	180	0.126316
hsa-miR-103a-3p	3p	hsa-mir-103a-1	MI0000109	GCAGCA	23	AGCAGCAUUGUACAGGGCUAUGA	MIMAT0000101	AGCAGCATTGTACAGGGCTATGA	Yes	208	1428	208	1428	277	2282	0.125218
hsa-miR-590-3p	3p	hsa-mir-590	MI0003602	AAUUUU	21	UAAUUUUAUGUAUAAGCUAGU	MIMAT0004801	TAATTTTATGTATAAGCTAGT	Yes		29		29		71	0.123457
hsa-miR-novel-chr5_28348	3p	hsa-mir-novel-chr5_28348	MYNO111	GCAGCA	23	AGCAGCAUUGUACAGGGCUAUGA	hsa-miR-novel-chr5_28348	AGCAGCATTGTACAGGGCTATGA	Yes	208	1428	208	1428	342	2871	0.12218
hsa-miR-103a-3p	3p	hsa-mir-103a-2	MI0000108	GCAGCA	23	AGCAGCAUUGUACAGGGCUAUGA	MIMAT0000101	AGCAGCATTGTACAGGGCTATGA	Yes	208	1428	208	1428	277	2340	0.122128
hsa-miR-31-3p	3p	hsa-mir-31	MI0000089	GCUAUG	22	UGCUAUGCCAACAUAUUGCCAU	MIMAT0004504	TGCTATGCCAACATATTGCCATC	No		2		31		72	0.121951
hsa-miR-3613-5p	5p	hsa-mir-3613	MI0016003	GUUGUA	22	UGUUGUACUUUUUUUUUUGUUC	MIMAT0017990	TGTTGTACTTTTTTTTTTGTTC	Yes		33		33		73	0.120482
hsa-miR-19b-3p	3p	hsa-mir-19b-2	MI0000075	GUGCAA	23	UGUGCAAAUCCAUGCAAAACUGA	MIMAT0000074	TGTGCAAATCCATGCAAAACTGA	Yes	7	66	7	66	7	132	0.119718
hsa-miR-15b-5p	5p	hsa-mir-15b	MI0000438	AGCAGC	22	UAGCAGCACAUCAUGGUUUACA	MIMAT0000417	TAGCAGCACATCATGGTTTACA	Yes	11	203	11	203	29	317	0.119266
hsa-miR-106b-3p	3p	hsa-mir-106b	MI0000734	CGCACU	22	CCGCACUGUGGGUACUUGCUGC	MIMAT0004672	TACCGCACTGTGGGTACTTGCT	No	36	136	15	368	196	1749	0.117112
hsa-miR-30c-2-3p	3p	hsa-mir-30c-2	MI0000254	UGGGAG	22	CUGGGAGAAGGCUGUUUACUCU	MIMAT0004550	CTGGGAGAAGGCTGTTTACTCT	Yes	22	317	22	317	58	572	0.116838
hsa-miR-1307-5p	5p	hsa-mir-1307	MI0006444	CGACCG	21	UCGACCGGACCUCGACCGGCU	MIMAT0022727	TCGACCGGACCTCGACCGGCT	Yes		34		34		76	0.116279
hsa-miR-425-3p	3p	hsa-mir-425	MI0001448	UCGGGA	22	AUCGGGAAUGUCGUGUCCGCCC	MIMAT0001343	CATCGGGAATGTCGTGTCCGCT	No		5	15	55	15	205	0.116279
hsa-miR-374b-5p	5p	hsa-mir-374b	MI0005566	UAUAAU	22	AUAUAAUACAACCUGCUAAGUG	MIMAT0004955	ATATAATACAACCTGCTAAGT	No	11	61	18	145	29	326	0.116071
hsa-miR-505-3p	3p	hsa-mir-505	MI0003190	GUCAAC	22	CGUCAACACUUGCUGGUUUCCU	MIMAT0002876	GTCAACACTTGCTGGTTTCCTCT	No		9		15		78	0.113636
hsa-miR-1296-5p	5p	hsa-mir-1296	MI0003780	UAGGGC	22	UUAGGGCCCUGGCUCCAUCUCC	MIMAT0005794	TTAGGGCCCTGGCTCCATCTCT	No		14		28		79	0.11236
hsa-miR-532-5p	5p	hsa-mir-532	MI0003205	AUGCCU	22	CAUGCCUUGAGUGUAGGACCGU	MIMAT0002888	CATGCCTTGAGTGTAGGACCGT	Yes	302	2312	302	2312	442	4052	0.111275
hsa-miR-138-5p	5p	hsa-mir-138-1	MI0000476	GCUGGU	23	AGCUGGUGUUGUGAAUCAGGCCG	MIMAT0000430	AGCTGGTGTTGTGAATCAGGCCGT	No		14	11	102	11	181	0.109948
hsa-miR-200a-3p	3p	hsa-mir-200a	MI0000737	AACACU	22	UAACACUGUCUGGUAACGAUGU	MIMAT0000682	TAACACTGTCTGGTAACGATGTT	No	11	322	95	613	194	1861	0.109033
hsa-miR-339-5p	5p	hsa-mir-339	MI0000815	CCCUGU	23	UCCCUGUCCUCCAGGAGCUCACG	MIMAT0000764	TCCCTGTCCTCCAGGAGCTCACG	Yes		36		36	7	147	0.10828
hsa-miR-199b-5p	5p	hsa-mir-199b	MI0000282	CCAGUG	23	CCCAGUGUUUAGACUAUCUGUUC	MIMAT0000263	CCCAGTGTTTAGACTATCTGTTC	Yes		31		31		83	0.107527
hsa-miR-21-5p	5p	hsa-mir-21	MI0000077	AGCUUA	22	UAGCUUAUCAGACUGAUGUUGA	MIMAT0000076	TAGCTTATCAGACTGATGTTGAC	No	5347	35960	14668	124775	42974	399768	0.10752
hsa-miR-29a-3p	3p	hsa-mir-29a	MI0000087	AGCACC	22	UAGCACCAUCUGAAAUCGGUUA	MIMAT0000086	TAGCACCATCTGAAATCGGTTA	Yes	131	4452	131	4452	1585	14951	0.106611
hsa-miR-197-3p	3p	hsa-mir-197	MI0000239	UCACCA	22	UUCACCACCUUCUCCACCCAGC	MIMAT0000227	TTCACCACCTTCTCCACCCAGC	Yes	40	196	40	196	47	525	0.106542
hsa-miR-877-5p	5p	hsa-mir-877	MI0005561	UAGAGG	20	GUAGAGGAGAUGGCGCAGGG	MIMAT0004949	GTAGAGGAGATGGCGCAGGGGACA	No		2		14		85	0.105263
hsa-miR-16-5p	5p	hsa-mir-16-2	MI0000115	AGCAGC	22	UAGCAGCACGUAAAUAUUGGCG	MIMAT0000069	TAGCAGCACGTAAATATTGGCGT	No	25	273	15	372	116	1191	0.104913
hsa-miR-331-3p	3p	hsa-mir-331	MI0000812	CCCCUG	21	GCCCCUGGGCCUAUCCUAGAA	MIMAT0000760	GCCCCTGGGCCTATCCTAGAAT	No		30	29	97	29	365	0.104
hsa-miR-140-3p	3p	hsa-mir-140	MI0000456	ACCACA	21	UACCACAGGGUAGAACCACGG	MIMAT0004597	ACCACAGGGTAGAACCACGGA	No	18	60	55	470	339	3349	0.1039
hsa-miR-16-5p	5p	hsa-mir-16-1	MI0000070	AGCAGC	22	UAGCAGCACGUAAAUAUUGGCG	MIMAT0000069	TAGCAGCACGTAAATATTGGCGT	No	25	273	15	372	116	1203	0.103875
hsa-miR-424-5p	5p	hsa-mir-424	MI0001446	AGCAGC	22	CAGCAGCAAUUCAUGUUUUGAA	MIMAT0001341	CAGCAGCAATTCATGTTTTGA	No		31	7	63	7	156	0.10241
hsa-miR-326	3p	hsa-mir-326	MI0000808	CUCUGG	20	CCUCUGGGCCCUUCCUCCAG	MIMAT0000756	CCTCTGGGCCCTTCCTCCAGT	No		7		57		88	0.102041
hsa-miR-548o-3p	3p	hsa-mir-548o-2	MI0016746	CAAAAC	22	CCAAAACUGCAGUUACUUUUGC	MIMAT0005919	CCAAAACTGCAGTTACTTTTGC	Yes		37		37		88	0.102041
hsa-miR-548o-3p	3p	hsa-mir-548o	MI0006402	CAAAAC	22	CCAAAACUGCAGUUACUUUUGC	MIMAT0005919	CCAAAACTGCAGTTACTTTTGC	Yes		37		37		88	0.102041
hsa-miR-345-5p	5p	hsa-mir-345	MI0000825	CUGACU	22	GCUGACUCCUAGUCCAGGGCUC	MIMAT0000772	GCTGACTCCTAGTCCAGGGCT	No		12		22		89	0.10101
hsa-miR-340-5p	5p	hsa-mir-340	MI0000802	UAUAAA	22	UUAUAAAGCAAUGAGACUGAUU	MIMAT0004692	TTATAAAGCAATGAGACTGATT	Yes	73	851	73	851	124	1344	0.098966
hsa-miR-500a-3p	3p	hsa-mir-500a	MI0003184	UGCACC	22	AUGCACCUGGGCAAGGAUUCUG	MIMAT0002871	ATGCACCTGGGCAAGGATTCT	No	7	42	11	108	40	502	0.097656
hsa-miR-500a-5p	5p	hsa-mir-500a	MI0003184	AAUCCU	23	UAAUCCUUGCUACCUGGGUGAGA	MIMAT0004773	TAATCCTTGCTACCTGGGTGAGAGT	No		4		49		93	0.097087
hsa-miR-148b-3p	3p	hsa-mir-148b	MI0000811	CAGUGC	22	UCAGUGCAUCACAGAACUUUGU	MIMAT0000759	TCAGTGCATCACAGAACTTTGTT	No	142	1238	47	1500	374	3976	0.096337
hsa-miR-501-3p	3p	hsa-mir-501	MI0003185	AUGCAC	22	AAUGCACCCGGGCAAGGAUUCU	MIMAT0004774	AATGCACCCGGGCAAGGATTCT	Yes	11	98	11	98	11	208	0.09633
hsa-miR-10a-3p	3p	hsa-mir-10a	MI0000266	AAAUUC	22	CAAAUUCGUAUCUAGGGGAAUA	MIMAT0004555	CAAATTCGTATCTAGGGGAAT	No		1		64		98	0.092593
hsa-miR-502-3p	3p	hsa-mir-502	MI0003186	AUGCAC	22	AAUGCACCUGGGCAAGGAUUCA	MIMAT0004775	AATGCACCTGGGCAAGGATTCA	Yes	18	103	18	103	18	295	0.091803
hsa-miR-200a-5p	5p	hsa-mir-200a	MI0000737	AUCUUA	22	CAUCUUACCGGACAGUGCUGGA	MIMAT0001620	CATCTTACCGGACAGTGCTGGA	Yes	33	266	33	266	33	476	0.088477
hsa-miR-93-5p	5p	hsa-mir-93	MI0000095	AAAGUG	23	CAAAGUGCUGUUCGUGCAGGUAG	MIMAT0000093	CAAAGTGCTGTTCGTGCAGGTAG	Yes	120	1139	120	1139	244	2938	0.08616
hsa-miR-210-3p	3p	hsa-mir-210	MI0000286	UGUGCG	22	CUGUGCGUGUGACAGCGGCUGA	MIMAT0000267	CTGTGCGTGTGACAGCGGCTGA	Yes	22	119	22	119	44	661	0.080477
hsa-miR-34a-5p	5p	hsa-mir-34a	MI0000268	GGCAGU	22	UGGCAGUGUCUUAGCUGGUUGU	MIMAT0000255	TGGCAGTGTCTTAGCTGGTTGT	Yes		78		78	7	207	0.078341
hsa-miR-532-3p	3p	hsa-mir-532	MI0003205	CUCCCA	22	CCUCCCACACCCAAGGCUUGCA	MIMAT0004780	CCTCCCACACCCAAGGCTTGCA	Yes		53		53		118	0.078125
hsa-miR-130a-3p	3p	hsa-mir-130a	MI0000448	AGUGCA	22	CAGUGCAAUGUUAAAAGGGCAU	MIMAT0000425	CAGTGCAATGTTAAAAGGGCATT	No		41	11	141	18	372	0.073298
hsa-miR-17-5p	5p	hsa-mir-17	MI0000071	AAAGUG	23	CAAAGUGCUUACAGUGCAGGUAG	MIMAT0000070	CAAAGTGCTTACAGTGCAGGTAG	Yes	102	1369	102	1369	251	3640	0.071507
hsa-miR-182-5p	5p	hsa-mir-182	MI0000272	UUGGCA	24	UUUGGCAAUGGUAGAACUCACACU	MIMAT0000259	TTTGGCAATGGTAGAACTCACACT	Yes	244	5152	244	5152	642	10709	0.060827
hsa-miR-454-3p	3p	hsa-mir-454	MI0003820	AGUGCA	23	UAGUGCAAUAUUGCUUAUAGGGU	MIMAT0003885	TAGTGCAATATTGCTTATAGGGTT	No	7	51		67	7	284	0.057823
hsa-miR-30b-5p	5p	hsa-mir-30b	MI0000441	GUAAAC	22	UGUAAACAUCCUACACUCAGCU	MIMAT0000420	TGTAAACATCCTACACTCAGCT	Yes	66	1092	66	1092	91	1770	0.056742
hsa-miR-novel-chr1_13785	3p	hsa-mir-novel-chr1_13785	MYNO74	CCCCAG	18	UCCCCAGUACCCCCACCA	hsa-miR-novel-chr1_13785	TCCCCAGTACCTCCACCA	No		1	15	442	22	560	0.05614
hsa-miR-181a-3p	3p	hsa-mir-181a-1	MI0000289	CCAUCG	22	ACCAUCGACCGUUGAUUGUACC	MIMAT0000270	ACCATCGACCGTTGATTGTACT	No		103	11	154	11	374	0.054688
hsa-miR-455-3p	3p	hsa-mir-455	MI0003513	CAGUCC	21	GCAGUCCAUGGGCAUAUACAC	MIMAT0004784	GCAGTCCATGGGCATATACACT	No		9	7	106	7	301	0.054662
hsa-miR-2682-5p	5p	hsa-mir-2682	MI0012063	AGGCAG	23	CAGGCAGUGACUGUUCAGACGUC	MIMAT0013517	CAGGCAGTGACTGTTCAGACGT	No		62	15	141	15	460	0.053191
hsa-miR-15b-3p	3p	hsa-mir-15b	MI0000438	GAAUCA	22	CGAAUCAUUAUUUGCUGCUCUA	MIMAT0004586	CGAATCATTATTTGCTGCTCT	No		47		57		179	0.05291
hsa-miR-660-5p	5p	hsa-mir-660	MI0003684	ACCCAU	22	UACCCAUUGCAUAUCGGAGUUG	MIMAT0003338	TACCCATTGCATATCGGAGTTGT	No		30	18	503	29	782	0.049242
hsa-miR-137	3p	hsa-mir-137	MI0000454	UAUUGC	23	UUAUUGCUUAAGAAUACGCGUAG	MIMAT0000429	ATTGCTTAAGAATACGCGTAGT	No	7	24		58	7	348	0.047486
hsa-miR-20a-5p	5p	hsa-mir-20a	MI0000076	AAAGUG	23	UAAAGUGCUUAUAGUGCAGGUAG	MIMAT0000075	TAAAGTGCTTATAGTGCAGGTAG	Yes	197	3144	197	3144	292	6377	0.047284
hsa-miR-365a-5p	5p	hsa-mir-365a	MI0000767	GGGACU	23	AGGGACUUUUGGGGGCAGAUGUG	MIMAT0009199	AGGGACTTTTGGGGGCAGATGTG	Yes	15	265	15	265	15	527	0.046555
hsa-miR-96-5p	5p	hsa-mir-96	MI0000098	UUGGCA	23	UUUGGCACUAGCACAUUUUUGCU	MIMAT0000095	TTTGGCACTAGCACATTTTTGCT	Yes	69	1530	69	1530	94	2409	0.042993
hsa-miR-193b-3p	3p	hsa-mir-193b	MI0003137	ACUGGC	22	AACUGGCCCUCAAAGUCCCGCU	MIMAT0002819	AACTGGCCCTCAAAGTCCCGCT	Yes	33	618	33	618	44	1251	0.042823
hsa-miR-151a-5p	5p	hsa-mir-151a	MI0000809	CGAGGA	21	UCGAGGAGCUCACAGUCUAGU	MIMAT0004697	TCGAGGAGCTCACAGTCTAGT	Yes	7	242	7	242	7	404	0.041063
hsa-miR-589-5p	5p	hsa-mir-589	MI0003599	GAGAAC	22	UGAGAACCACGUCUGCUCUGAG	MIMAT0004799	TGAGAACCACGTCTGCTCTGA	No		4		89		239	0.040161
hsa-miR-365a-3p	3p	hsa-mir-365a	MI0000767	AAUGCC	22	UAAUGCCCCUAAAAAUCCUUAU	MIMAT0000710	TAATGCCCCTAAAAATCCTTAT	Yes		57		57		248	0.03876
hsa-miR-365b-3p	3p	hsa-mir-365b	MI0000769	AAUGCC	22	UAAUGCCCCUAAAAAUCCUUAU	MIMAT0022834	TAATGCCCCTAAAAATCCTTAT	Yes		57		57		248	0.03876
hsa-miR-106b-5p	5p	hsa-mir-106b	MI0000734	AAAGUG	21	UAAAGUGCUGACAGUGCAGAU	MIMAT0000680	TAAAGTGCTGACAGTGCAGATA	No	7	331	11	459	36	1198	0.038079
hsa-miR-124-3p	3p	hsa-mir-124	MI0000422	CUCACA	23	UAAGGCACGCGGUGAAUGCCAA	MIMAT0000753	TCTCACACAGAAATCGCACCCGTC	No		40	7	171	7	444	0.037445
hsa-miR-769-5p	5p	hsa-mir-769	MI0003834	GAGACC	22	UGAGACCUCUGGGUUCUGAGCU	MIMAT0003886	TGAGACCTCTGGGTTCTGAGCT	Yes	11	322	11	322	18	813	0.034022
hsa-miR-30a-5p	5p	hsa-mir-30a	MI0000088	GUAAAC	22	UGUAAACAUCCUCGACUGGAAG	MIMAT0000087	TGTAAACATCCTCGACTGGAAGCT	No	226	3667	1453	55894	4056	125559	0.032381
hsa-miR-221-5p	5p	hsa-mir-221	MI0000298	CCUGGC	22	ACCUGGCAUACAAUGUAGAUUU	MIMAT0004568	ACCTGGCATACAATGTAGATTTCTGT	No	7	64	15	580	43	1674	0.031473
hsa-miR-362-5p	5p	hsa-mir-362	MI0000762	AUCCUU	24	AAUCCUUGGAACCUAGGUGUGAGU	MIMAT0000705	AATCCTTGGAACCTAGGTGTGAGT	Yes		230		230		472	0.020747
hsa-miR-425-5p	5p	hsa-mir-425	MI0001448	AUGACA	23	AAUGACACGAUCACUCCCGUUGA	MIMAT0003393	AATGACACGATCACTCCCGTTGAGT	No		73	51	4117	130	6979	0.020031
